# Supplementary material for: Structural insights into the mechanism of pancreatic KATP channel regulation by nucleotides
Source: Nat Commun. 2022 May 19;13:2770. doi: 10.1038/s41467-022-30430-4 (PMC9120461; doi:10.1038/s41467-022-30430-4)
Supplement: Supplementary file 6 — Source Data [file 41467_2022_30430_MOESM6_ESM.xlsx]

## Sheet: Fig. 1a
Fig. 1a	[Neomycin(mM)]	WT(residual current / total current)				H175K(residual current / total current)						N41K(residual current / total current)
	0.5	0.477273	0.595745	0.526316	0.631902	0.875	0.861538	0.905882	0.903475	0.92	0.970238	0.911765	0.813008	0.816901	0.772152	0.869048
	2	0.24359	0.325	0.125	0.328671	0.773333	0.761905	0.777778	0.815574	0.842857	0.841772	0.746154	0.464286	0.6875	0.366197	0.6
	8	0.137931	0.272727	0.0352941	0.121951	0.64	0.694915	0.662338	0.694323	0.640625	0.673203	0.320755	0.113208	0.387097	0.057971	0.179487

## Sheet: Fig. 5h
Fig. 5h	[NN414 (uM)]	Percentage of Rb+ efflux (%)
		WT					H584A				D1031A
	0.0274348	12.0122	13.2781	17.2465	13.7936		3.47154	15.8527	-3.52112		9.84501	8.12577	10.4844	16.2127
	0.740741	15.6157	25.2795	29.9439	12.4258		-0.829082	15.3772	14.4098		9.50619	8.94415	12.2011	8.78217
	2.22222	27.8142	35.9291	45.7999	31.4308		15.5754	24.144	15.9375		9.19016	6.58373	1.99957	22.2665
	6.66667	40.1209	52.0073	52.7638	43.9203		8.05992	18.77	25.1444		8.23437	11.4705	10.7075	26.0735
	20	53.573	54.337	60.7619	51.9873		18.4896	13.2995	18.6332		9.42164	7.42568	6.07521	8.57496
	60	56.1001	56.6412	59.0973	52.4962		2.249	13.4077	33.477		6.6064	5.47393	6.55139	24.7732

## Sheet: Fig. 5i
Fig. 5i	Percentage of Rb+ efflux (%)
	WT		H584A		D1031A
	No treated	MI	No treated	MI	No treated	MI
	16.4322	63.7231	0.788524	39.228	9.77992	69.5856
	9.37693	71.7802	2.86611	51.7988	5.0096	49.16
	16.074	77.7752	6.73692	27.4185	7.97888	39.0253
	10.3139	69.3279			17.2498	50.2491

## Sheet: Fig. 5j
Fig. 5j	Percentage of 1 μM NN414 activation（%）
	WT	H584A	D1031A
	17.5	-3.1818	0.25
	12.5	-4.7619	0.677
	3.8	2.5	3
	15.88	0	-4.46

## Sheet: Supplementary Fig. 1f
		Supplementary Fig. 1f
